# Supplementary material for: Genome-Wide Identification and Characterization of OSC Gene Family in Gynostemma pentaphyllum (Cucurbitaceae)
Source: Life (Basel). 2024 Dec 4;14(12):1599. doi: 10.3390/life14121599 (PMC11676476; doi:10.3390/life14121599)
Supplement: Supplementary file 1 [file life-14-01599-s001.zip]

Archive with 9 entries (9 files):
- Figure S1.pdf
- Figure S2.pdf
- Figure S3.pdf
- Figure S4.pdf
- Figure S5.pdf
- Figure S6.pdf
- Figure S7.pdf
- legends-v3.pdf
- Stables-v4.xlsx
