# Supplementary material for: Genome-Wide Identification and Characterization of OSC Gene Family in Gynostemma pentaphyllum (Cucurbitaceae)
Source: Life (Basel). 2024 Dec 4;14(12):1599. doi: 10.3390/life14121599 (PMC11676476; doi:10.3390/life14121599)
Supplement: Supplementary file 1 [file life-14-01599-s001.zip › Stables-v4.xlsx]

## Sheet: Table S1
Table S1. Informations of 84 OSC genes used in Phlogenetic tree analysis.
No.	Species	NCBI Accession Numbers	Gene Names
1	Arabidopsis thaliana	AT4G15370.1	AtBARS1
2	Arabidopsis thaliana	AT1G78955.1	AtCAMS1
3	Arabidopsis thaliana	AT2G07050.1	AtCAS1
4	Arabidopsis thaliana	AT3G45130.1	AtLSS1
5	Arabidopsis thaliana	AT1G78970.1	AtLUP1
6	Arabidopsis thaliana	AT1G78960.1	AtLUP2
7	Arabidopsis thaliana	AT1G78950.1	AtLUP4
8	Arabidopsis thaliana	AT1G66960.1	AtLUP5
9	Arabidopsis thaliana	AT5G42600.1	AtMRN1
10	Arabidopsis thaliana	AT4G15340.1	AtPEN1
11	Arabidopsis thaliana	AT5G36150.1	AtPEN3
12	Arabidopsis thaliana	AT1G78500.1	AtPEN6
13	Arabidopsis thaliana	AT5G48010.1	AtTHAS1
14	Artemisia annua	EU330197.1	AabAS
15	Artemisia annua	KM670094.1	AaLUS
16	Aralia elata	HM219225.1	AebAS
17	Astragalus membranaceus	OM913798.1	AmCAS1
18	Astragalus membranaceus	OQ730264.1	AmLUS
19	Bupleurum chinense	HQ166837.1	BcbAS
20	Betula platyphylla	AB055512.1	BpbAS
21	Betula platyphylla	AB055509.1	BpCAS1
22	Betula platyphylla	AB055510.1	BpCAS2
23	Betula platyphylla	AB055511.1	BpLUS
24	Centella asiatica	AY520819.1	CaCAS
25	Citrullus colocynthis	KM821405.1	CcCS
26	Cucurbita pepo	AB116237.1	CpCAS
27	Eleutherococcus senticosus	KX378998.1	EsbAS
28	Eleutherococcus senticosus	JQ400139.1	EsCAS
29	Glycyrrhiza glabra	AB037203.1	GgbAS
30	Glycyrrhiza glabra	AB025968.1	GgCAS
31	Glycyrrhiza glabra	AB116228.1	GgLUS
32	Ganoderma lucidum	GQ169528.1	GlLAS2
33	Ganoderma lucidum	KX452685.1	GlLAS3
34	Gynostemma pentaphyllum	MG251742.1	GpbAS
35	Gentiana straminea	FJ790411.1	GsbAS
36	Glycyrrhiza uralensis	KY363342.1	GubAS
37	Glycyrrhiza uralensis	AB663343.1	GuLUS
38	Luffa cylindrica	AB033334.1	LcCAS1
39	Luffa cylindrica	AB058643.1	LcIMS1
40	Lotus japonicus	AB181244.1	LjbAS
41	Lotus japonicus	AF478455.1	LjbAS2
42	Lotus japonicus	AB181246.1	LjCAS
43	Lotus japonicus	AB244671.1	LjLAS
44	Lotus japonicus	AB181245.1	LjLUS
45	Momordica charantia	XM_022299947.1	McbAS
46	Momordica charantia	XM_022294609.1	McbAS-like1
47	Momordica charantia	XM_022294610.1	McbAS-like2
48	Momordica charantia	XM_022303150.1	McbAS-like3
49	Momordica charantia	XM_022282110.1	McCAS
50	Momordica charantia	XM_022293250.1	McCS
51	Momordica charantia	XM_022301789.1	McIMS
52	Momordica charantia	XM_022279428.1	McLAS
53	Momordica charantia	XM_022303149.1	McLUP-like
54	Olea europaea	AB025343.1	OeLUS
55	Oryza sativa	AK070534.1	OsOSC8
56	Oryza sativa	AK121211.1	OsOSC2
57	Oryza sativa	MG932696.1	OsOS
58	Oryza sativa	MG932724.1	OsPS
59	Panax ginseng	KJ939267.1	PgbAS
60	Panax ginseng	AB009030.1	PgbAS1
61	Panax ginseng	AB014057.1	PgbAS2
62	Panax ginseng	AB009029.1	PgCAS1
63	Panax ginseng	AB265170.1	PgDS
64	Panax ginseng	GU183405.1	PgDS
65	Panax ginseng	JN596111.1	PgDS
66	Panax ginseng	KJ939266.1	PgDS
67	Panax notoginseng	KJ804177.1	PnbAS
68	Panax notoginseng	EU342419.1	PnCAS
69	Panax notoginseng	GU997680.1	PnDS
70	Panax notoginseng	KC422652.1	PnDS
71	Panax notoginseng	KC953035.1	PnDS
72	Panax quinquefolius	JX262290.1	PqbAS
73	Panax quiquefolium	GU997679.1	PqDS
74	Panax quiquefolium	KC316048.1	PqDS
75	Panax quiquefolium	KC524472.1	PqDS
76	Pisum sativum	D89619.1	PsCAS
77	Panax sokpayensis	KU196775.1	PsDS
78	Polygala tenuifolia	EF107623.1	PtbAS
79	Polygala tenuifolia	EU275203.1	PtCAS1
80	Siraitia grosvenorii	HQ128567.1	SgCS
81	Solanum lycopersicum	HQ266579.1	SlbAS
82	Taraxacum coreanum	MK351898.1	TcbAS3
83	Taraxacum koksaghyz	MG646375.1	TkLUS
84	Taraxacum officinale	AB025345.1	ToLUS

## Sheet: Table S2
Table S2. Informations of samples used in transcriptom analysis.
No.	Name	Location	Tissue
1	ZJ1	ZhangJiajie, Hunan, China	Leaves
2	ZJ2	ZhangJiajie, Hunan, China	Leaves
3	ZJ3	ZhangJiajie, Hunan, China	Leaves
4	DH1	Dehang, Hunan, China	Leaves
5	DH2	Dehang, Hunan, China	Leaves
6	DH3	Dehang, Hunan, China	Leaves
7	XA1	Xi'an, Shaanxi, China	Leaves
8	XA2	Xi'an, Shaanxi, China	Leaves
9	XA3	Xi'an, Shaanxi, China	Leaves
10	QC1	Qingchengshan, Sichuan, China	Leaves
11	QC2	Qingchengshan, Sichuan, China	Leaves
12	QC3	Qingchengshan, Sichuan, China	Leaves

## Sheet: Table S3
Table S3. RNA-seq data used for transcriptome analysis.
Sample Name	Read Number	Clean Base	GC(%)	N(%)	Q20(%)
ZJ1	26703910	7990259624	42.03	0	97.83
ZJ2	19740512	5906151352	42.02	0	97.46
ZJ3	20529857	6140801846	42.22	0	97.38
DH1	30133465	9015024118	42.06	0	98.27
DH2	20588128	6159320294	42.1	0	97.52
DH3	31125847	9309174278	42.25	0	97.85
XA1	20585852	6160160554	42.27	0	97.59
XA2	20520760	6140725452	42.24	0	97.63
XA3	20660026	6181978540	42.27	0	97.41
QC1	40462746	6069411900	42.35	0	97.82
QC2	41300710	6195106500	42.03	0	97.76
QC3	41185410	6177811500	42.39	0	97.9

## Sheet: Table S4
Table S4. The FPKM values of GpOSC genes in 12 samples from different populations of G. pentaphyllum.
Gene Name	ZJ1	ZJ2	ZJ3	DH1	DH2	DH3	XA1	XA2	XA3	QC1	QC2	QC3
GpOSC1	70.4931	71.9818	63.765	87.9316	90.9153	74.3667	44.6529	45.5545	46.8663	0	0	0
GpOSC2	0	0	0	0.056488	0.04279	0	0	0.06674	0	0	0	0
GpOSC3	0.016042	0	0	0.061659	0	0	0	0	0	0	0.027206	0
GpOSC4	9.74839	10.4706	9.47296	17.2691	17.2602	9.68421	1.76775	1.29821	2.06732	0.016396	0	0
GpOSC5	0	0	0	8.00779	8.97191	0	0	0	0	0	0	0
GpOSC6	36.2893	38.5101	10.6081	1.76758	1.72175	3.59571	29.65	28.7796	28.3511	0.03168	0	0.03905
GpOSC7	1.05332	1.2274	0.956668	1.63475	1.15963	1.4635	2.18067	1.87626	1.27297	0.864278	0	0.304555
GpOSC8	0	0	0	0	0	0	0.262633	0.21484	0.375675	0	0.082935	0
GpOSC9	0	0	0	0	0	0	0.233888	0.199599	0.153788	0	0	0
GpOSC10	0.097182	0.209187	0.208384	0.088734	0	0	0.143247	0.033725	0	0.109501	0.052075	0.012637
GpOSC11	0	0	0	0	0	0.091705	0	0	0	0.114361	0	0.054409

## Sheet: Table S5
Table S5. Primers of four GpOSC genes in G. pentaphyllum.
Gene Name	Sequences (5'->3')	Description
GpOSC1-F	CCAGAAGTGTGGCTGTGTTC	qRT-PCR
GpOSC1-R	TAACATCCTGAACCAGCGGA	qRT-PCR
GpOSC4-F	CCTGAAGGTGGGTTTGGAGA	qRT-PCR
GpOSC4-R	GTTGAAGTGGAAGGCAAGGG	qRT-PCR
GpOSC5-F	CATTTCTGACTGTACGGCGG	qRT-PCR
GpOSC5-R	TCACCAAACGTTTCTGCAGG	qRT-PCR
GpOSC6-F	GGTTTGTTGTTGGGTGGAGG	qRT-PCR
GpOSC6-R	ACTGCATGAACTACGTCCCA	qRT-PCR
Actin-F	CTCCTCTCAATCCTAAAGCCAAC	qRT-PCR
Actin-R	GGCATACAAAGATAGAACGGCTT	qRT-PCR
